# Supplementary material for: Biologically Informed Machine Learning Prioritizes Dietary Supplements That Protect Neural Crest Cells from Ethanol-Induced Epigenetic Dysregulation and Developmental Impairment
Source: Int J Mol Sci. 2025 Dec 27;27(1):295. doi: 10.3390/ijms27010295 (PMC12785273; doi:10.3390/ijms27010295)
Supplement: Supplementary file 1 [file ijms-27-00295-s001.zip]

Archive with 1 entries (1 files):
- ijms-4012786-supplementary.pdf
